# Supplementary material for: Deep Learning Enables Spatial Mapping of the Mosaic Microenvironment of Myeloma Bone Marrow Trephine Biopsies
Source: Cancer Res. 2024 Jan 11;84(3):493–508. doi: 10.1158/0008-5472.CAN-22-2654 (PMC10831337; doi:10.1158/0008-5472.CAN-22-2654)
Supplement: Supplementary Table 10 [file can-22-2654_supplementary_table_10_suppst10.xlsx]

## Sheet: MGUS list
Table Title: Supplementary Table 10 - clinical variables and cell frequencies of MGUS and NDMM patients
								Cell frequencies of CD4/FOXP3/CD8 panel			Cell frequencies of CD4/BLIMP1/CD8 panel
Patient ID	Age at diagnosis	Gender	Immunoglobulin type	Light chain isotype	Reported plasma cell %	Cytogenetics	MGUS progression risk	CD8+	FOXP3-CD4+	FOXP3+CD4+	BLIMP1+	CD4+	CD8+
UH15-23349	47	F	IgA	polytypic	5-10%	not done	Low	3108	2454	101	141	1945	2818
UH18-26756	52	M	IgG	lambda	0.05	normal	Low	3709	1100	171	253	2578	3102
UH19-518236	52	F	IgG	lambda	5-10%	IgH-MAF translocation	Intermediate	64	1234	24	750	996	801
UH15-7435	71	M	IgG	kappa	5-10%	normal	Low	687	553	71	354	1355	1303
UH18-7658	57	M	IgG	kappa	6-7%	not done	Low	811	750	64	350	2856	1277
UH15-17827	64	M	IgA	kappa	5-10%	normal	Intermediate	655	444	22	265	1796	617
UH19-509873	64	F	IgG	kappa	7-10%	normal	Low	611	1133	90	199	1203	281
UH17-14673	85	M	IgA	lambda	<5%	normal	High	440	294	45	59	633	545
UH18-21114	54	F	KLC	kappa	<10%	not done	High	963	2422	137	2881	5782	1489

## Sheet: NDMM list
				Diagnostic samples											Post-treatment samples
									Cell frequencies of CD4/FOXP3/CD8 panel			Cell frequencies of CD4/BLIMP1/CD8 panel					Cell frequencies of CD4/FOXP3/CD8 panel			Cell frequencies of CD4/BLIMP1/CD8 panel
Patient ID	Age at diagnosis	Gender	Immunoglobulin type	Light chain isotype		ISS stage	IMWG cytogenetic risk (1 - high; 0 - standard)	Reported plasma cell % at diagnosis	CD8+	FOXP3-CD4+	FOXP3+CD4+	BLIMP1+	CD4+	CD8+	Reported plasma cell % post ASCT	Sample no.	CD8+	FOXP3-CD4+	FOXP3+CD4+	BLIMP1+	CD4+	CD8+
UH15-18459	55	F	IgA	kappa		II	1	70-80%	699	3004	493	4214	1881	927	<5%	UH16-16676	311	335	54	23	356	315
UH15-19506	62	M	IgA	kappa		II	0	0.3	746	75	9	8	152	819	<2%	UH16-13690	1139	292	15	45	469	1114
UH16-9364	55	M	IgG	kappa		I	0	20-30%	265	1270	143	1809	1410	492	0.05	UH17-4853	1986	610	87	248	1066	2622
UH16-12444	56	M	IgG	kappa		II	1	70-80%	6528	3429	208	4700	1415	11716	3-5%	UH17-5847	609	3310	42	365	1235	1467
UH16-20975	61	F	KLC	kappa		III	1	0.75	1360	574	151	11553	636	1371	3-4%	UH17-17594	188	1158	49	361	1099	1644
UH17-1219	56	M	LLC	lambda		I	1	10-15%	797	1341	58	355	2036	896	<1-2%	UH17-25720	648	6315	61	525	4861	1917
UH17-1905	61	F	IgG	kappa		II	0	0.7	1114	1535	192	1646	1508	1172	1-2%	UH17-27617	43	147	3	51	337	163
UH17-8774	63	M	IgG	kappa		I	0	0.3	1287	3708	335	1112	2812	753	0.1	UH18-3574	201	1493	84	832	1615	2104
UH17-13919	56	F	LLC	lambda		I	0	0.7	14227	7747	300	8607	6307	13379	No residual myeloma	UH18-11077	233	926	30	529	2256	928
UH18-19715	53	M	IgG	lambda		II	1	0.8	283	1615	78	57	1222	277	0.02	UH19-505843	57	254	7	199	572	205
